# Supplementary material for: Anharmonic Vibrational Frequencies of Water Borane and Associated Molecules
Source: Molecules. 2021 Dec 3;26(23):7348. doi: 10.3390/molecules26237348 (PMC8658819; doi:10.3390/molecules26237348)
Supplement: Supplementary file 1 [file molecules-26-07348-s001.zip]

Archive with 1 entries (1 files):
- molecules-1461771-supplementary.pdf
